# Supplementary material for: GO Trimming: Systematically reducing redundancy in large Gene Ontology datasets
Source: BMC Res Notes. 2011 Jul 28;4:267. doi: 10.1186/1756-0500-4-267 (PMC3160396; doi:10.1186/1756-0500-4-267)
Supplement: Additional file 1 — Supplementary Table 1. Comparison of GO Trimming and enrichment methods on D. rerio dataset. Using the Ontologizer tool, a number of methods produce statistically enriched GO terms (p-value ≤ 0.05; no MTC) from a set of 617 differentially regulated genes. The union of GO terms enriched by one or more methods is presented, along with the p-values each method produced for enriched terms, sorted by "Total Genes" from specific terms to general terms. GO Trimming was performed on the output of the traditional term-for-term method using a 40% soft trimming threshold. P-values from the term-for-term method are presented for those terms retained by the GO Trimming method. [file 1756-0500-4-267-S1.XLS]

## Sheet: Sheet1
GO Accession	GO Term	Total Genes	Term-for-Term p-value	GO Trimming p-value	Elim p-value	Weight p-value	Parent-Child Union p-value	Parent-Child Intersection p-value
GO:0046552	photoreceptor cell fate commitment	1					0.0384615
GO:0010921	regulation of phosphatase activity	1					0.047619
GO:0016602	CCAAT-binding factor complex	2	0.0138869	0.0138869	0.0138869	0.0138869	0.0192308	0.0192308
GO:0016442	RNA-induced silencing complex	2	0.0138869	0.0138869	0.0138869	0.0138869
GO:0060326	cell chemotaxis	2	0.0138869		0.0138869	0.0138869	0.0191898
GO:0016494	C-X-C chemokine receptor activity	2	0.0138869	0.0138869	0.0138869	0.0138869
GO:0009219	pyrimidine deoxyribonucleotide metabolic process	2	0.0138869	0.0138869	0.0138869	0.0138869	0.0277778
GO:0009394	2'-deoxyribonucleotide metabolic process	2	0.0138869		0.0138869	0.0138869
GO:0090022	regulation of neutrophil chemotaxis	2	0.0138869		0.0138869	0.0138869
GO:0090024	negative regulation of neutrophil chemotaxis	2	0.0138869	0.0138869	0.0138869	0.0138869
GO:0019958	C-X-C chemokine binding	2	0.0138869		0.0138869	0.0138869
GO:0002689	negative regulation of leukocyte chemotaxis	2	0.0138869		0.0138869	0.0138869
GO:0002688	regulation of leukocyte chemotaxis	2	0.0138869		0.0138869	0.0138869
GO:0002683	negative regulation of immune system process	2	0.0138869		0.0138869	0.0138869	0.0179574
GO:0002686	negative regulation of leukocyte migration	2	0.0138869		0.0138869	0.0138869
GO:0002685	regulation of leukocyte migration	2	0.0138869		0.0138869	0.0138869
GO:0050922	negative regulation of chemotaxis	2	0.0138869		0.0138869		0.0182927
GO:0050900	leukocyte migration	2	0.0138869		0.0138869	0.0138869	0.0195489	0.0384615
GO:0004030	aldehyde dehydrogenase [NAD(P)+] activity	2	0.0138869	0.0138869	0.0138869	0.0138869
GO:0030593	neutrophil chemotaxis	2	0.0138869		0.0138869	0.0138869
GO:0030595	leukocyte chemotaxis	2	0.0138869		0.0138869	0.0138869
GO:0030658	transport vesicle membrane	2	0.0138869		0.0138869	0.0138869
GO:0030134	ER to Golgi transport vesicle	2	0.0138869		0.0138869	0.0138869
GO:0030127	COPII vesicle coat	2	0.0138869	0.0138869	0.0138869	0.0138869
GO:0030071	regulation of mitotic metaphase/anaphase transition	2	0.0138869	0.0138869	0.0138869	0.0138869
GO:0012507	ER to Golgi transport vesicle membrane	2	0.0138869		0.0138869	0.0138869
GO:0048521	negative regulation of behavior	2	0.0138869		0.0138869	0.0138869	0.0202429
GO:0007091	mitotic metaphase/anaphase transition	2	0.0138869		0.0138869	0.0138869	0.0431373
GO:0031332	RNAi effector complex	2	0.0138869		0.0138869	0.0138869	0.0455617	0.0455617
GO:0000152	nuclear ubiquitin ligase complex	3	0.0383958		0.0383958	0.0383958
GO:0071496	cellular response to external stimulus	3	0.0383958		0.0383958	0.0383958	0.0383948	0.0383948
GO:0016538	cyclin-dependent protein kinase regulator activity	3	0.0383958		0.0383958	0.0383958
GO:0060170	cilium membrane	3	0.0383958	0.0383958	0.0383958	0.0383958
GO:0071466	cellular response to xenobiotic stimulus	3	0.0383958		0.0383958
GO:0001637	G-protein chemoattractant receptor activity	3	0.0383958		0.0383958
GO:0009267	cellular response to starvation	3	0.0383958	0.0383958	0.0383958	0.0383958
GO:0002252	immune effector process	3	0.0383958	0.0383958	0.0383958
GO:0019955	cytokine binding	3	0.0383958		0.0383958		0.0345611	0.0345611
GO:0019956	chemokine binding	3	0.0383958		0.0383958
GO:0002684	positive regulation of immune system process	3	0.0383958	0.0383958	0.0383958		0.0287205
GO:0042594	response to starvation	3	0.0383958		0.0383958	0.0383958
GO:0042573	retinoic acid metabolic process	3	0.0383958	0.0383958	0.0383958	0.0383958
GO:0019210	kinase inhibitor activity	3	0.0383958		0.0383958	0.0383958
GO:0030291	protein serine/threonine kinase inhibitor activity	3	0.0383958		0.0383958	0.0383958
GO:0030307	positive regulation of cell growth	3	0.0383958		0.0383958	0.0383958	0.0118652
GO:0004950	chemokine receptor activity	3	0.0383958		0.0383958	0.0383958
GO:0030168	platelet activation	3	0.0383958	0.0383958	0.0383958	0.0383958
GO:0004859	phospholipase inhibitor activity	3	0.0383958	0.0383958	0.0383958	0.0383958
GO:0004861	cyclin-dependent protein kinase inhibitor activity	3	0.0383958	0.0383958	0.0383958	0.0383958
GO:0004860	protein kinase inhibitor activity	3	0.0383958		0.0383958	0.0383958
GO:0005577	fibrinogen complex	3	0.0383958	0.0383958	0.0383958	0.0383958	0.0342196
GO:0048639	positive regulation of developmental growth	3	0.0383958		0.0383958	0.0383958
GO:0005680	anaphase-promoting complex	3	0.0383958	0.0383958	0.0383958	0.0383958
GO:0045773	positive regulation of axon extension	3	0.0383958	0.0383958	0.0383958	0.0383958
GO:0045793	positive regulation of cell size	3	0.0383958		0.0383958	0.0383958	0.0369299	0.0369299
GO:0045927	positive regulation of growth	3	0.0383958		0.0383958	0.0383958	0.0256652
GO:0006383	transcription from RNA polymerase III promoter	3	0.0383958	0.0383958	0.0383958	0.0383958	0.0282973	0.0282973
GO:0006805	xenobiotic metabolic process	3	0.0383958	0.0383958	0.0383958	0.0383958	0.0427061
GO:0055067	monovalent inorganic cation homeostasis	3	0.0383958	0.0383958	0.0383958
GO:0006783	heme biosynthetic process	3	0.0383958	0.0383958	0.0383958
GO:0055102	lipase inhibitor activity	3	0.0383958		0.0383958	0.0383958
GO:0031669	cellular response to nutrient levels	3	0.0383958		0.0383958	0.0383958
GO:0031668	cellular response to extracellular stimulus	3	0.0383958		0.0383958	0.0383958	0.0265168
GO:0031253	cell projection membrane	3	0.0383958		0.0383958	0.0383958	0.0176903
GO:0032102	negative regulation of response to external stimulus	4	0.00595529	0.00595529	0.00595529	0.00595529	0.005216
GO:0046148	pigment biosynthetic process	4	0.00595529	0.00595529	0.00595529	0.00595529	0.00548022
GO:0006779	porphyrin biosynthetic process	4					0.0217391
GO:0031346	positive regulation of cell projection organization	4					0.0256039
GO:0016742	hydroxymethyl-, formyl- and related transferase activity	4					0.0486432	0.0486432
GO:0043627	response to estrogen stimulus	5	0.0135859		0.0135859	0.0135859	0.0183512	0.0183512
GO:0016607	nuclear speck	5	0.0135859	0.0135859	0.0135859	0.0135859
GO:0042440	pigment metabolic process	5	0.0135859				0.0163822	0.0163822
GO:0048883	neuromast primordium migration	5	0.0135859		0.0135859	0.0135859	0.01796
GO:0048920	posterior lateral line neuromast primordium migration	5	0.0135859	0.0135859	0.0135859	0.0135859
GO:0032355	response to estradiol stimulus	5	0.0135859	0.0135859	0.0135859	0.0135859
GO:0016620	oxidoreductase activity, acting on the aldehyde or oxo group of donors, NAD or NADP as acceptor	6	0.0248102	0.0248102	0.0248102	0.0248102
GO:0051597	response to methylmercury	6	0.0248102	0.0248102	0.0248102	0.0248102
GO:0030662	coated vesicle membrane	6	0.0248102		0.0248102
GO:0030120	vesicle coat	6	0.0248102	0.0248102	0.0248102	0.0248102	0.0112931
GO:0005507	copper ion binding	6	0.0248102	0.0248102	0.0248102	0.0248102	0.0209636	0.0209636
GO:0005516	calmodulin binding	6	0.0248102	0.0248102	0.0248102	0.0248102	0.020916	0.020916
GO:0006270	DNA-dependent DNA replication initiation	6	0.0248102	0.0248102	0.0248102
GO:0001775	cell activation	8	0.00907086	0.00907086	0.00907086		0.00983647	0.00983647
GO:0001569	patterning of blood vessels	8					0.0289988
GO:0009069	serine family amino acid metabolic process	8					0.0307768	0.0307768
GO:0048754	branching morphogenesis of a tube	8					0.0462588
GO:0006261	DNA-dependent DNA replication	9	0.00188049	0.00188049	0.00188049
GO:0015934	large ribosomal subunit	9	0.00188049	0.00188049	0.00188049	0.00188049	0.00614903	0.0288462
GO:0061138	morphogenesis of a branching epithelium	9	0.0148232	0.0148232	0.0148232	0.0148232	0.0323374
GO:0016903	oxidoreductase activity, acting on the aldehyde or oxo group of donors	9	0.0148232		0.0148232		0.0305868	0.0305868
GO:0032101	regulation of response to external stimulus	9	0.0148232				0.00806449	0.0411765
GO:0016835	carbon-oxygen lyase activity	10	0.0224394	0.0224394	0.0224394		0.0179327	0.0179327
GO:0034754	cellular hormone metabolic process	10	0.0224394	0.0224394	0.0224394		0.0267892
GO:0022900	electron transport chain	10	0.0224394	0.0224394	0.0224394	0.0224394
GO:0046686	response to cadmium ion	10	0.0224394	0.0224394	0.0224394
GO:0001764	neuron migration	11	0.0320432	0.0320432	0.0320432	0.0320432	0.0119459
GO:0055080	cation homeostasis	11	0.0320432	0.0320432	0.0320432	0.0320432
GO:0009410	response to xenobiotic stimulus	11					0.00146228	0.00146228
GO:0001763	morphogenesis of a branching structure	12	0.0436987		0.0436987	0.0436987	0.0355286	0.0391737
GO:0010817	regulation of hormone levels	12	0.0436987		0.0436987
GO:0042445	hormone metabolic process	12	0.0436987		0.0436987
GO:0000041	transition metal ion transport	18					0.0277953	0.0277953
GO:0042254	ribosome biogenesis	19	0.0184531	0.0184531	0.0184531	0.0184531
GO:0004197	cysteine-type endopeptidase activity	20	0.0238064	0.0238064	0.0238064	0.0238064	0.0124071
GO:0007067	mitosis	22	0.010637	0.010637	0.010637
GO:0033043	regulation of organelle organization	22	0.0374095	0.0374095	0.0374095		0.0220409
GO:0000087	M phase of mitotic cell cycle	23	0.0137748		0.0137748
GO:0000280	nuclear division	23	0.0137748		0.0137748
GO:0010038	response to metal ion	23	0.0137748	0.0137748	0.0137748	0.0137748
GO:0071843	cellular component biogenesis at cellular level	23	0.0137748		0.0137748		0.0212041
GO:0022613	ribonucleoprotein complex biogenesis	23	0.0137748		0.0137748
GO:0048285	organelle fission	24	0.00467123		0.00467123		0.00891924	0.00891924
GO:0000279	M phase	29	0.0471336		0.0471336
GO:0070887	cellular response to chemical stimulus	29	0.0471336	0.0471336	0.0471336		0.0447801
GO:0050660	flavin adenine dinucleotide binding	30	0.0196815	0.0196815	0.0196815	0.0196815
GO:0006260	DNA replication	33			0.0396278
GO:0022403	cell cycle phase	34	0.0143718		0.0143718
GO:0042074	cell migration involved in gastrulation	35	0.0468744	0.0468744	0.0468744
GO:0004857	enzyme inhibitor activity	37					0.00207212	0.00207212
GO:0020037	heme binding	38	0.0291781	0.0291781	0.0291781	0.0291781
GO:0000278	mitotic cell cycle	40	0.0152144	0.0152144	0.0152144
GO:0046906	tetrapyrrole binding	41	0.0456646		0.0456646	0.0456646
GO:0006091	generation of precursor metabolites and energy	42	0.0212982	0.0212982	0.0212982		0.0291901	0.0291901
GO:0051726	regulation of cell cycle	44					0.0377667
GO:0010033	response to organic substance	45	0.0132282	0.0132282	0.0132282
GO:0005789	endoplasmic reticulum membrane	46					0.0450549
GO:0051301	cell division	47	0.0182696	0.0182696	0.0182696	0.0182696	0.0210456	0.0210456
GO:0016881	acid-amino acid ligase activity	49	0.0246144	0.0246144	0.0246144
GO:0022402	cell cycle process	51	0.0324258	0.0324258	0.0324258		0.03711
GO:0048514	blood vessel morphogenesis	60	0.0444801	0.0444801	0.0444801		0.032351
GO:0016879	ligase activity, forming carbon-nitrogen bonds	62	0.0262434		0.0262434
GO:0005506	iron ion binding	63	0.029645	0.029645	0.029645	0.029645	0.0137033	0.0137033
GO:0003735	structural constituent of ribosome	73	0.00401331	0.00401331	0.00401331	0.00401331	0.00925568	0.00925568
GO:0005783	endoplasmic reticulum	79	0.0092612	0.0092612	0.0092612		0.0175864	0.0337334
GO:0006396	RNA processing	81						0.0460689
GO:0007049	cell cycle	85	0.00163942	0.00163942	0.00163942		0.00201399	0.00201399
GO:0005840	ribosome	86	0.0211195	0.0211195		0.0211195
GO:0016874	ligase activity	97	0.0325196	0.0325196	0.0325196
GO:0006259	DNA metabolic process	99	0.0206133	0.0206133		0.0296025	0.0190788	0.0190939
GO:0030529	ribonucleoprotein complex	134			0.0145815		0.00210725	0.00450048
GO:0048519	negative regulation of biological process	137						0.039596
GO:0006412	translation	139	0.0336584	0.0336584	0.0336584		0.028443	0.0157703
GO:0044085	cellular component biogenesis	144	0.0483896	0.0483896	0.0483896		0.0367683	0.0367683
GO:0065008	regulation of biological quality	156	0.0141062	0.0141062	0.0141062		0.0032787	0.0032787
GO:0042221	response to chemical stimulus	162			0.03834
GO:0006950	response to stress	164	0.0263336	0.0263336	0.0263336		0.0221009	0.0221009
GO:0048598	embryonic morphogenesis	172						0.0477757
GO:0017111	nucleoside-triphosphatase activity	177	0.00812737	0.00812737	0.00812737
GO:0016462	pyrophosphatase activity	181	0.00636614
GO:0016818	hydrolase activity, acting on acid anhydrides, in phosphorus-containing anhydrides	181	0.00636614
GO:0016817	hydrolase activity, acting on acid anhydrides	182	0.0069336				0.00255427	0.00255427
GO:0055114	oxidation-reduction process	201	0.0284881	0.0284881	0.0284881
GO:0005524	ATP binding	354	0.024716	0.024716	0.024716
GO:0032559	adenyl ribonucleotide binding	355	0.0177041		0.0177041	0.0177041
GO:0030554	adenyl nucleotide binding	356	0.0186561		0.0186561	0.0186561
GO:0044446	intracellular organelle part	481	0.030659	0.030659
GO:0044422	organelle part	485	0.0360853				0.0147287
GO:0035639	purine ribonucleoside triphosphate binding	494	0.0276803		0.0276803	0.0276803
GO:0032555	purine ribonucleotide binding	496	0.0217138		0.0217138	0.0319506
GO:0032553	ribonucleotide binding	496	0.0217138		0.0217138
GO:0017076	purine nucleotide binding	497	0.0226716		0.0226716
GO:0032991	macromolecular complex	549					0.0287002	0.0287002
GO:0000166	nucleotide binding	625	0.00721884	0.00721884	0.00721884		0.0220425	0.0220425
GO:0048856	anatomical structure development	649					0.0271333	0.0271333
GO:0005737	cytoplasm	807	0.0444236	0.0444236
GO:0043229	intracellular organelle	1323	0.0494543	0.0494543
GO:0043226	organelle	1324					0.00836343	0.00836343
GO:0003824	catalytic activity	1369	0.0146245	0.0146245			0.00688121	0.00688121
GO:0044424	intracellular part	1630	0.0415598	0.0415598
GO:0008152	metabolic process	1916					0.0220297	0.0220297
GO:0005488	binding	2337					0.0285686	0.0285686
